# Supplementary material for: Decreasing Hydrogen Content within Zirconium Using Au and Pd Nanoparticles as Sacrificial Agents under Pressurized Water at High Temperature
Source: Materials (Basel). 2023 Sep 11;16(18):6164. doi: 10.3390/ma16186164 (PMC10532928; doi:10.3390/ma16186164)
Supplement: Supplementary file 1 [file materials-16-06164-s001.zip]

Archive with 1 entries (1 files):
- materials-2578525-supplementary.pdf
